# Supplementary material for: HLA molecules in transplantation, autoimmunity and infection control: A comic book adventure
Source: HLA. 2022 May 15;100(4):301–11. doi: 10.1111/tan.14626 (PMC9545814; doi:10.1111/tan.14626)
Supplement: Supplementary file 1 — Supporting information. [file TAN-100-301-s001.zip]

Archive with 31 entries (30 files):
- Supplementary files/Comic Book about HLA molecules revised ER.pptx
- Supplementary files/PP_Bengali_Rishov Mukhopadhyay.1.pdf
- Supplementary files/PP_Bengali_Rishov Mukhopadhyay.1.pptx
- Supplementary files/PP_Chinese_Tan_Xu.1.pdf
- Supplementary files/PP_Dutch_Neefjes Theirlynck.1.pdf
- Supplementary files/PP_French_Stevenin.1.pdf
- Supplementary files/PP_German_Fleischhauer und Arrieta-Bolaños_1.pdf
- Supplementary files/PP_Greek_Thomaidou.1.pdf
- Supplementary files/PP_Haags.1.pdf
- Supplementary files/PP_Haags.1.pptx
- Supplementary files/PP_Hebrew_Admon Arie.1.pdf
- Supplementary files/PP_Hebrew_Admon Arie.1.pptx
- Supplementary files/PP_Hindi_Kumar Verma.1.pdf
- Supplementary files/PP_Hindi_Kumar Verma.1.pptx
- Supplementary files/PP_Italian_D'Amico_1.pdf
- Supplementary files/PP_Norwegian_Bakke.1.pdf
- Supplementary files/PP_Norwegian_Bakke.1.pptx
- Supplementary files/PP_Polish_Niemczura.1.pdf
- Supplementary files/PP_Portuguese_Pedroso_Neves Costa.1.pdf
- Supplementary files/PP_Portuguese_Pedroso_Neves Costa.1.pptx
- Supplementary files/PP_Spanish_Pérez Berrocal_1.pdf
- Supplementary files/PP_Spanish_Pérez Berrocal_1.pptx
- Supplementary files/PP_Swedish_Lindsen.1.pdf
- Supplementary files/PP_Thai_Kittisares_1.pdf
- Supplementary files/PP_Turkish_Cabukusta.1.pdf
- Supplementary files/PP_Turkish_Cabukusta.1.pptx
- Supplementary files/PP_Ukrainian_ Stoianova.1.pdf
- Supplementary files/PP_Ukrainian_ Stoianova.1.pptx
- Supplementary files/PP_Welsh_Willams.1.pdf
- Supplementary files/PP_Welsh_Willams.1.pptx
- Supplementary files/
